# Supplementary material for: Evaluation of 3′,4′-Di-O-acetyl-cis-khellactone as a Putative Antagonist of PPARγ Using Experimental and Computational Modeling
Source: Biomolecules. 2026 May 14;16(5):724. doi: 10.3390/biom16050724 (PMC13204854; doi:10.3390/biom16050724)
Supplement: Supplementary file 1 [file biomolecules-16-00724-s001.zip]

Archive with 1 entries (1 files):
- biomolecules-4285569-supplementary.pdf
